# Supplementary material for: LncRNA-MIAT-Mediated miR-214-3p Silencing Is Responsible for IL-17 Production and Cardiac Fibrosis in Diabetic Cardiomyopathy
Source: Front Cell Dev Biol. 2020 Apr 15;8:243. doi: 10.3389/fcell.2020.00243 (PMC7174588; doi:10.3389/fcell.2020.00243)
Supplement: TABLE S1 — Clinical information of the patients involved in this study. [file Table_1.XLS]

## Sheet: Sheet1
Name of patients	Gender	Age	History of diabetes (years)	FBG mmol/L	BMI	Name of healthy control	Gender	Age	History of diabetes (years)	FBG mmol/L	BMI
1#	Female	67	>10	9	23.4	1#	Fenmale	66	0	5.1	18.1
2#	Male	64	>10	10.3	16.5	2#	Male	68	0	4.5	25.2
3#	Male	65	10	19	23.5	3#	Male	64	0	4.9	20.9
4#	Male	68	10	17	29.87	4#	Female	65	0	4.7	23.4
5#	Male	64	>12	14.6	19.7	5#	Male	68	0	5.6	22.9
6#	Male	67	>10	9	23.3	6#	Female	66	0	5.3	19.5
7#	Male	64	>10	10	23.4	7#	Female	62	0	4.8	24.4
8#	Male	68	>10	7.16	24.3	8#	Female	64	0	5.4	25.2
9#	Female	64	>12	11.6	23.5	9#	Female	66	0	5	20.7
10#	Male	69	>10	8	25.35	10#	Male	68	0	5.6	22.6
