# Supplementary material for: LncRNA-MIAT-Mediated miR-214-3p Silencing Is Responsible for IL-17 Production and Cardiac Fibrosis in Diabetic Cardiomyopathy
Source: Front Cell Dev Biol. 2020 Apr 15;8:243. doi: 10.3389/fcell.2020.00243 (PMC7174588; doi:10.3389/fcell.2020.00243)
Supplement: Supplementary file 6 [file Data_Sheet_1.ZIP]

Archive with 5 entries (5 files):
- 1.jpg
- 2.jpg
- 3.jpg
- 4.jpg
- FIG6E.tif
